# Supplementary material for: Augmented Reality in Physical Therapy: Systematic Review and Meta-analysis
Source: JMIR Serious Games. 2021 Dec 15;9(4):e30985. doi: 10.2196/30985 (PMC8717132; doi:10.2196/30985)
Supplement: Multimedia Appendix 1 [file games_v9i4e30985_app1.xls]

## Sheet: Page 1
Descriptive table 1
Study	Study population	Sample size (N)	Control group (N)	AR group (N)	Location	Sex	Age	Session time(min)	Sessions with AR (N)	Sessions without AR (N)	Weeks with AR	Weeks without AR	Methods for testing differences
(Colomer et al. 2016)	Stroke	30		30	Spain	Female/Male	35-65	45	30	60	24	24	Repeated measures ANOVA
( Lee et al. 2014)	Stroke	21	11	10	Republic of Korea	Female/Male	35-65	30	24	20	8	4	Repeated measures ANCOVA
(Kim & Lee. 2012)	Amputation	28	9	9	Republic of Korea	Female/Male	35-65	20	24	24	8	8	paired t test; ANOVA
(Rothgangel et al. 2018)	Amputation	75	25	26	The Netherlands	Female/Male	45-75	30			10		GLMM; GEE
(Ortiz-Catalan et al. 2016)	Amputation	14		14	Sweden	Female/Male	25-75	120	12		24		Wilcoxon signed-rank
(Lee et al. 2017)	Elderly people	30	10	10	Republic of Korea	Female/Male	56-76	60	36	36	12	12	paired t test
(Yoo et al. 2013)	Elderly people	21	10	11	Republic of Korea	Female	> 70	90			12	12	paired t test
(Ku et al. 2019)	Elderly people	34	16	18	Republic of Korea	Female	> 70	30	12	12	4	4	paired t test; LMM
Descriptive table 2
Variables	AR Pre-Test	AR Post-Test	No_AR Pre-Test	No_AR Post-Test
Berg Balance Scale (BBS)
(C. H. Lee et al. 2014)	45.8 (5.6)	49.9 (6.0)	40.7 (5.7)	42.4 (6.3)
(Kim & Lee. 2012)	32.33 (6.89)	39.33 (6.84)	26.67 (3.67)	32.33 (3.28)
(Yoo et al. 2013)	47.60 (5.36)	53.70 (2.50)	48.91 (4.53)	52.45 (2.91)
(Ku et al. 2019)	54.556 (1.542)	55.500 (0.924)	55.125 (1.025)	55.500 (0.894)
Timed Up and Go Test (TUG)
(C. H. Lee et al. 2014)	24.8 (11.1)	20.1 (9.0)	32.3 (13.5)	29.4 (14.0)
(Kim & Lee. 2012)	33.61 (5.82)	26.07 (7.29)	32.39 (6.73)	28.09 (6.83)
(Ku et al. 2019)	7.853 (0.716)	7.348 (0.667)	7.914 (0.563)	7.766 (0.621)
Numeric Pain Rating Scale (NRS)
(Rothgangel et al. 2018)	5.9 (1.9)	4.6 (1.9)	5.4 (2.4)	3.6 (3.1)
(Rothgangel et al. 2018)	5.9 (1.9)	4.1 (2.6)	5.4 (2.4)	2.7 (2.8)
Fall Efficacy
MFS (Lee et al. 2017)	23.00 (19.60)	13.00 (11.83)	10.00 (9.12)	12.50 (13.17)
FES (Yoo et al. 2013)	14.50 (4.58)	11.80 (3.71)	12.36 (6.23)	11.18 (4.53)
